# Supplementary material for: Chemical characterization of baby food consumed in Italy
Source: PLoS One. 2024 Feb 22;19(2):e0297158. doi: 10.1371/journal.pone.0297158 (PMC10883532; doi:10.1371/journal.pone.0297158)
Supplement: S1 Dataset — (XLS) [file pone.0297158.s001.xls]

## Sheet: data set
Name		1_milk powder	2_milk powder	3_milk powder	4_milk powder	5_milk powder	6_milk powder	7_milk powder	8_milk powder	9_milk powder	10_milk powder	11_homogenized [rabbit]	12_homogenized [lamb]	13_homogenized [turkey]	14_homogenized [veal]	15_homogenized [bream]	16_homogenized [salmon]	17_homogenized [sea-bass]	18_homogenized [cheese]	19_homogenized [cheese]	20_homogenized [apple]	21_homogenized [pear]	22_homogenized [banana]	23_rice cream	24_rice cream	25_rice cream
Cod.		1810732	1810732	1810732	1810732	1810732	1810732	1810732	1810732	1810732	1810732	1810732	1810732	1810732	1810732	1810732	1810732	1810732	1810732	1810732	1810732	1810732	1810732	1810732	1810732	1810732
Parameter	U. M.	1810732-001	1810732-002	1810732-003	1810732-004	1810732-005	1810732-006	1810732-007	1810732-008	1810732-009	1810732-010	1810732-011	1810732-012	1810732-013	1810732-014	1810732-015	1810732-016	1810732-017	1810732-018	1810732-019	1810732-020	1810732-021	1810732-022	1810732-023	1810732-024	1810732-025	DL	Method
Elements																												-
Al	mg/kg	< 2,5	< 2,5	< 2,5	< 2,5	< 2,5	3.3	< 2,5	< 2,5	< 2,5	< 2,5	6.9	2.5	2.8	5.3	2.7	< 2,5	2.5	< 2,5	< 2,5	3.8	2.7	< 2,5	< 2,5	< 2,5	< 2,5	2.5	EPA 3050B 1996 + EPA 6010D 2014
Sb	mg/kg	0.2	0.1	0.1	0.1	0.1	0.1	0.2	0.1	0.1	0.1	0.1	0.1	0.1	0.1	0.1	0.3	0.2	0.1	0.1	0.2	< 0,1	0.1	0.1	0.1	< 0,1	0.1	EPA 3050B 1996 + EPA 6010D 2014
As	mg/kg	< 0,1	< 0,1	< 0,1	< 0,1	< 0,1	< 0,1	< 0,1	< 0,1	< 0,1	< 0,1	< 0,1	< 0,1	< 0,1	< 0,1	0.5	0.6	< 0,1	< 0,1	< 0,1	< 0,1	< 0,1	< 0,1	0.1	< 0,1	< 0,1	0.1	EPA 3050B 1996 + EPA 6010D 2014
Ba	mg/kg	< 2,5	< 2,5	< 2,5	< 2,5	< 2,5	< 2,5	< 2,5	< 2,5	< 2,5	< 2,5	< 2,5	< 2,5	< 2,5	< 2,5	< 2,5	< 2,5	< 2,5	< 2,5	< 2,5	< 2,5	< 2,5	< 2,5	< 2,5	< 2,5	< 2,5	2.5	EPA 3050B 1996 + EPA 6010D 2014
Cd	mg/kg	< 0,005	< 0,005	< 0,005	< 0,005	< 0,005	< 0,005	< 0,005	0.005	< 0,005	< 0,005	< 0,005	< 0,005	< 0,005	< 0,005	< 0,005	< 0,005	< 0,005	< 0,005	< 0,005	< 0,005	< 0,005	< 0,005	< 0,005	< 0,005	< 0,005	0.005	EPA 3050B 1996 + EPA 6010D 2014
Ca	mg/kg	3729	3777	4212	4244	4265	3432	4301	4597	3042	3105	< 500	< 500	< 500	< 500	566	< 500	671	3230	11702	< 500	< 500	< 500	< 500	< 500	< 500	500	EPA 3050B 1996 + EPA 6010D 2014
Co	mg/kg	< 0,5	< 0,5	< 0,5	< 0,5	< 0,5	< 0,5	< 0,5	< 0,5	< 0,5	< 0,5	< 0,5	< 0,5	< 0,5	< 0,5	< 0,5	< 0,5	< 0,5	< 0,5	< 0,5	< 0,5	< 0,5	< 0,5	< 0,5	< 0,5	< 0,5	0.5	EPA 3050B 1996 + EPA 6010D 2014
Cr total	mg/kg	< 0,5	< 0,5	< 0,5	< 0,5	< 0,5	< 0,5	< 0,5	< 0,5	< 0,5	< 0,5	< 0,5	< 0,5	< 0,5	< 0,5	< 0,5	< 0,5	< 0,5	< 0,5	< 0,5	< 0,5	< 0,5	< 0,5	< 0,5	< 0,5	< 0,5	0.5	EPA 3050B 1996 + EPA 6010D 2014
Fe	mg/kg	53.7	28.5	46.6	51	43.7	37.5	50.4	50.9	45.6	57.1	18.7	47.4	21.5	29.2	8.1	9.5	23.8	3.7	5.2	14	6.2	8.5	3.4	< 2,5	12.2	2.5	EPA 3050B 1996 + EPA 6010D 2014
P	mg/kg	2672	2878	2999	2753	2223	1771	2410	2701	1585	2414	3569	3142	4382	2983	2765	2996	2673	3114	9540	277	425	526	1042	376	1467	0.5	EPA 3050B 1996 + EPA 6010D 2014
Mg	mg/kg	256	388	391	323	372	307	377	415	344	253	356	295	394	264	433	459	497	263	473	165	169	572	251	111	329	0.5	EPA 3050B 1996 + EPA 6010D 2014
Mn	mg/kg	0.5	1	0.7	0.8	0.5	0.6	0.8	0.5	1.2	0.6	0.6	0.5	0.8	1.1	1.9	2.6	3.6	< 0,5	0.5	0.8	1.4	3.4	9.4	1	6.9	0.5	EPA 3050B 1996 + EPA 6010D 2014
Ni	mg/kg	< 0,5	< 0,5	< 0,5	< 0,5	< 0,5	< 0,5	1.9	< 0,5	< 0,5	< 0,5	< 0,5	< 0,5	< 0,5	< 0,5	< 0,5	0.6	< 0,5	< 0,5	< 0,5	< 0,5	1	0.6	< 0,5	< 0,5	< 0,5	0.5	EPA 3050B 1996 + EPA 6010D 2014
Pb	mg/kg	< 0,1	< 0,1	< 0,1	< 0,1	< 0,1	< 0,1	< 0,1	< 0,1	< 0,1	< 0,1	< 0,1	< 0,1	< 0,1	< 0,1	< 0,1	< 0,1	< 0,1	< 0,1	< 0,1	< 0,1	< 0,1	< 0,1	< 0,1	< 0,1	< 0,1	0.1	EPA 3050B 1996 + EPA 6010D 2014
K	mg/kg	4793	7403	5570	5466	5995	5358	5573	7001	5190	6160	6518	6146	8009	5581	6701	7079	7133	4450	11099	1538	4435	8965	895	< 500	3635	500	EPA 3050B 1996 + EPA 6010D 2014
Cu	mg/kg	2.3	2.3	2	2.2	3.6	2.2	2.6	3.2	2.9	2.4	0.8	1.4	1.6	1.3	1.8	1.5	1.5	< 0,5	1.6	2	3.1	2.1	1.2	< 0,5	2.4	0.5	EPA 3050B 1996 + EPA 6010D 2014
Si	mg/kg	< 10	16	< 10	12	< 10	< 10	< 10	12	27	< 10	28	21	23	20	48	50	51	< 10	42	18	19	54	25	14	15	10	EPA 3050B 1996 + EPA 6010D 2014
Sn	mg/kg	< 0,5	< 0,5	< 0,5	< 0,5	< 0,5	< 0,5	< 0,5	< 0,5	< 0,5	< 0,5	1.8	1.3	1.5	1.6	< 0,5	0.5	< 0,5	1.6	< 0,5	< 0,5	< 0,5	< 0,5	< 0,5	< 0,5	< 0,5	0.5	EPA 3050B 1996 + EPA 6010D 2014
Sr	mg/kg	1.8	1.5	2.2	2.4	1.7	1.5	2	2.2	1.4	1.9	2.4	1.8	1.1	1.8	3.9	3.6	4.1	2.7	9.4	1.7	1.9	1.6	0.5	< 0,5	2.4	0.5	EPA 3050B 1996 + EPA 6010D 2014
Tl	mg/kg	< 0,1	< 0,1	< 0,1	< 0,1	< 0,1	< 0,1	< 0,1	< 0,1	< 0,1	< 0,1	< 0,1	< 0,1	< 0,1	< 0,1	< 0,1	< 0,1	< 0,1	< 0,1	< 0,1	< 0,1	< 0,1	< 0,1	< 0,1	< 0,1	< 0,1	0.1	EPA 3050B 1996 + EPA 6010D 2014
Te	mg/kg	< 0,5	< 0,5	< 0,5	< 0,5	< 0,5	< 0,5	< 0,5	< 0,5	< 0,5	< 0,5	< 0,5	< 0,5	< 0,5	< 0,5	< 0,5	< 0,5	< 0,5	< 0,5	< 0,5	< 0,5	< 0,5	< 0,5	< 0,5	< 0,5	< 0,5	0.5	EPA 3050B 1996 + EPA 6010D 2014
Ti	mg/kg	< 0,5	< 0,5	< 0,5	< 0,5	< 0,5	< 0,5	< 0,5	< 0,5	< 0,5	< 0,5	< 0,5	< 0,5	< 0,5	< 0,5	< 0,5	< 0,5	< 0,5	< 0,5	< 0,5	< 0,5	< 0,5	< 0,5	< 0,5	< 0,5	< 0,5	0.5	EPA 3050B 1996 + EPA 6010D 2014
Th	mg/kg	< 1	< 1	< 1	< 1	< 1	< 1	< 1	< 1	< 1	< 1	< 1	< 1	< 1	< 1	< 1	< 1	< 1	< 1	< 1	< 1	< 1	< 1	< 1	< 1	< 1	1	EPA 3050B 1996 + EPA 6010D 2014
Zn	mg/kg	32	41.8	46.9	68.3	42.3	40.6	53.2	55.1	56.8	34.3	31	72.2	71	78	9.5	10	10.6	13.4	74.3	1.1	2.5	6.2	11.7	2.7	10.8	0.5	EPA 3050B 1996 + EPA 6010D 2014
S	mg/kg	1075	1162	1269	1377	1114	1213	1231	1129	1275	1304	2797	2626	4508	2559	2148	2246	2442	2838	3768	171	132	234	757	452	1050	1	EPA 3050B 1996 + EPA 6010D 2014
Ce	mg/kg	< 1	< 1	< 1	< 1	< 1	< 1	< 1	< 1	< 1	< 1	< 1	< 1	< 1	< 1	< 1	< 1	< 1	< 1	< 1	< 1	< 1	< 1	< 1	< 1	< 1	1	EPA 3050B 1996 + EPA 6020B 2014
La	mg/kg	< 1	< 1	< 1	< 1	< 1	< 1	< 1	< 1	< 1	< 1	< 1	< 1	< 1	< 1	< 1	< 1	< 1	< 1	< 1	< 1	< 1	< 1	< 1	< 1	< 1	1	EPA 3050B 1996 + EPA 6020B 2014
Rb	mg/kg	2	9	2	2	2	3	2	5	2	2	11	3	13	14	2	2	2	2	2	9	5	8	1	1	< 1	1	EPA 3050B 1996 + EPA 6020B 2014
U	mg/kg	< 1	< 1	< 1	< 1	< 1	< 1	< 1	< 1	< 1	< 1	< 1	< 1	< 1	< 1	< 1	< 1	< 1	< 1	< 1	< 1	< 1	< 1	< 1	< 1	< 1	1	EPA 3050B 1996 + EPA 6020B 2014
Hg	mg/kg	0.039	0.037	0.031	0.023	0.024	0.05	0.016	0.047	0.028	0.023	0.024	0.025	0.027	0.017	0.047	0.045	0.043	0.011	0.041	0.032	0.045	0.033	0.018	0.04	0.031	0.0005	EPA 7473 2007
